# Supplementary material for: Simultaneous Analysis of 53 Pesticides in Safflower (Carthamus tinctorius L.) by Using LC–MS/MS Coupled with a Modified QuEChERS Technique
Source: Toxics. 2023 Jun 16;11(6):537. doi: 10.3390/toxics11060537 (PMC10300687; doi:10.3390/toxics11060537)
Supplement: Supplementary file 1 [file toxics-11-00537-s001.zip]

Archive with 1 entries (1 files):
- toxics-2411135-supplementary.pdf
